# Supplementary material for: Lipidomic and transcriptomic analysis of western diet-induced nonalcoholic steatohepatitis (NASH) in female Ldlr -/- mice
Source: PLoS One. 2019 Apr 3;14(4):e0214387. doi: 10.1371/journal.pone.0214387 (PMC6447358; doi:10.1371/journal.pone.0214387)
Supplement: S1 Table — (XLSX) [file pone.0214387.s006.xlsx]

## Sheet: Sheet1
1S Table Primer Pairs for qRTPCR
		Accession #	Forward	Reverse
Acc1	Acetyl CoA Carboxylase 1	NM_133360.2	TACTGAACTACATCTTCTCCC	AAGCAATAAGAACCTGACGA
Acc2	Acetyl CoA Carboxylase 2	NM_133904.1	GCCGAGAACACAAGAAACTG	GATGAGCACCTTCTCTATGAC
Acot1	Acyl CoA thioesterase 1/Cte1	NM_012006.2	CGCAGCCACCCCGAGGTAAA	TCTCAGGATAGTCACAGGGGGT
Acsl1	Acyl CoA synthetase long chain 1	NM_007981.3	GGATTCAGGTGTCAAATAATGG	GAGAGTTCAGCTTTGTTCAC
Acsl3	Acyl CoA synthetase long chain 3	NM_028817.2	TCTGCGGCATATCATTACTG	CACATCTTCCTCTCCCAGTC
Acsl4	Acyl CoA synthetase long chain 4	XM_011247843.2	TGAATGTCTGCTTCTGCTGC	CCAACTCTTCCAGTAGTGTAGTCGG
Atgl	Adipose triglyceride lipase	NM_025802.3	TGTGGCCTCATTCCTCCTAC	TCGTGGATGTTGGTGGAGCT
Bcl2*	B cell leukemia/lymphoma 2	NM_009741.5	CACTGAGACTTCCCTGCTGA	GGTGACCCCATTCTTCCTGA
Bmp7	Bone morphogenic protein 7	NM_007557.3	GAAAACAGCAGCAGTGACCA	GGTGGCGTTCATGTAGGAGT
Casp1*	Caspase 1	NM_009807.2	CTGACTGGGACCCTCAAGTT	CACCATCTCCAGAGCTGTGA
Ccl22	C-C motif Chemokine ligand 22	NM_009137.2	CATCCGTCACCCTCTGCCATC	AGACCTGCCTGGGATCGGCA
Cd3	Cluster of differentiation 3	NM_007648.4	ATGCGGTGGAACACTTTCTGG	GCACGTCAACTCTACACTGGT
Cd20	Cluster of differentiation 20	NM_007641.5	AACCTGCTCCAAAAGTGAACC	CCCAGGGTAATATGGAAGAGGC
Cd24	Cluster of differentiation 24	NM_009846.2	GTTGCACCGTTTCCCGGTAA	CCCCTCTGGTGGTAGCGTTA
Cd40	Cluster of differentiation 40	NM_011611.2	CTATGGGGCTGCTTGTTGAC	TGTTCCACTGGGCTGAGAAT
Cd44	Cluster of differentiation 44	XM_006498649.2	CGTCCAACACCTCCCACTAT	AGCCGCTGCTGACATCGT
Cd68	Cluster of differentiation 68	NM_009853.1	TCAAATCCGAATCCTATACCCA	ATGTAGGTCCTGTTTGAATCCA
Cd133	Prominin-1 (Cluster of differentiation 133)	NM_008935.2	TCTCAGTTGATTCCAAGGAGCCAGA	GCAGTCCCAGGATGGCGCAG
Ces1g	Carboxyesterase 1g	NM_021456.4	GCTTGAGTCTGGGACACCCAT	ATCCACACCATCACGGGCAA
Col1A1	Collagen 1a1	NM_007742.2	GACATCCCTGAAGTCAGCTGC	TCCCTTGGGTCCCTCGAC
Cox1	Cyclooxygenase 1	NM_008969.3	GCTTGAAGCCTTACACCTCT	TTCTTCAGTGAGGCTGTGTT
Cox2	Cyclooxygenase 2	NM_011198.3	CATATTTGATTGACAGTCCACC	GCTCCTTATTTCCCTTCACAC
Cpt1a	Carnitine palmitoyltransferase 1a (Liver)	NM_013495.2	TTAACAGCAACTACTACGCC	CCAGAAGACGAATAGGTTTGAG
Crls1	Cardiolipin Synthase	NM_001024385.1	TATTGCTCGAAACTGGGCCA	GGTGTTGGCAGAGTTCGGTA
CtsB*	Cathepsin B	NM_007798.3	CTTCCCATGTCGGCAATCAG	GTGTAGTTGAGACCGGTGGA
CtsS*	Cathepsin S	NM_021281.3	CATTGCCTGACACTGTGGAC	CGCCTCCACAGCCTTTATTC
Cxcl12	Chemokine ligand 12	NM_021704.3	GCTCTGCATCAGTGACGGTA	AGATGCTTGACGTTGGCTCT
Cxcl14	Chemokine ligand 14	NM_019568.2	CAAAGTACCCACACTGCGAGGA	CCAGGCATTGTACCACTTGATGA
Cybb	Cytochrome B245, β-peptide (GP91-phox, Nox2)	NM_007807.4	ACTGCGGAGAGTTTGGAAGA	ACTGTCCCACCTCCATCTTG
CycloP	Cyclophilin	NM_008907.1	CTTCTTGCTGGTCTTGCCATTCCT	GGATGGCAAGCATGTGGTCTTTG
Cyp2C29	Cytochrome P450 2C29	NM_007815.3	TCAGGTCTTTATCCACATCCCTCCC	TGCTGGGTCTTGAGAGAAGAGGGT
Cyp2c37	Cytochrome P450 2C37	NM_010001.2	ACACGAGGCGTTTCTCACTC	AGGGCTGCTCAGAATCTTTGT
Cyp2c38	Cytochrome P450 2C38	NM_010002.3	CACTATGGAGACAGAGGTCTA	CCAAATACAGAGTGAAAACG
Cyp2c39	Cytochrome P450 2C39	NM_010003.2	AAAAGGCCAGTGATGCCTGAT	GCCGTGAGCCCAAATACAGA
Cyp2c40	Cytochrome P450 2C40	NM_010004.2	CAAAGATGCCCAAACGCAA	CAGAGTGAACACAGGGCCATA
Cyp2c44	Cytochrome P450 2C44	NM_001001446.3	TACGCTTGCTCTCCTGGTTT	GGTCCTCTCCCAAGGAACTC
Cyp2J5	Cytochrome P450 2J5	NM_010007.2	ATCAGAGAAGCGAAAAGAATGTAG	CCATTTCCTCTGATTCTGACTCAT
Cyp7α1	Cyp7α Hydroxylase 1	NM_007824.2	TGGAATAAGGAGAAGGAAAGTAGG	AGGGAGTTTGTGATGAAGTG
Dgat1	Diacylglycerol acyl transferase 1	NM_010046.2	GTCCCTACTATCCAGAACTCC	CTCAGCATTCCACCAATCTC
Dgat2	Diacylglycerol O-acyltransferase 2	NM_026384.3	GTGGCTGCAGGTCGGGTTCC	GACGGCACCTGTGGGACAGC
E-Cad	E-Cadherin	NM_009864.3	CAAGGACAGCCTTCTTTTCG	TGGACTTCAGCGTCACTTTG
Elane	Neutrophil Elastase	NM_015779.2	CACCCTCATTGCCAGGAACT	CGTTGGCGTTAATGGTAGCG
Elovl 1	Fatty acid elongase 1	NM_001039175.1	GACTTCTCTCCGGCCCTGATCCCTT	GCCAACCAGACATCAGAAACCGC
Elovl2	Fatty acid elongase 2	NM_019423.2	ACGCTGGTCATCCTGTTCTT	GCCACAATTAAGTGGGCTTT
Elovl3	Fatty acid elongase 3	NM_007703.2	AGCCTGGACGCTCACTCGGTT	GCGGTTGAGCCCTCCTTCCCT
Elovl5	Fatty acid elongase 5	NM_134255.2	CGGGAGAATCCGATATGAAG	CATGGTAGCGTGGTGGTAGA
Elovl6	Fatty acid elongase 6	NM_130450.2	ACAATGGACCTGTCAGCAAA	GTACCAGTGCAGGAAGATCAGT
Elovl 7	Fatty acid elongase 7	NM_029001.5	GGGCCGGTGAATCTTGCGGA	TGGTTTGTGGCAGAGGCGAGG
Epcam	Epithelian cell adhesion molecule	NM_008532.2	CTGTCATTTGCTCCAAACTGGCGT	CGTTGCACTGCTTGGCTTTGAAGA
Ephx1	Epoxide hydrolase 1	NM_010145.2	CCCCAAGACCCACGGCCTGA	CCTCGCAGTGGCCACCGAAT
Ephx2	Epoxide hydrolase 2	NM_007940.4	GCATTGTCACCAACAACTGG	CTGTGTTGTGGACCAGGATG
F4/80	EGF-like module-containing mucin-like hormone receptor-like 1	NM_010130.4	GCTGTGAGATTGTGGAAGCA	CTGTACCCACATGGCTGATG
Fabp1	Fatty acid binding protein-1	NM_017399.2	AGAAAGGGAAGGACATCAAGG	TGTCATGGTATTGGTGATTGTG
Fads1	Fatty acid desaturase 1	NM_146094.1	TGTGTGGGTGACACAGATGA	GTTGAAGGCTGATTGGTGAA
Fads2	Fatty acid desaturase 2	NM_019699.1	CCACCGACATTTCCAACAC	GGGCAGGTATTTCAGCTTCTT
Fasn	Fatty acid synthase	NM_007988	CAAATACAATGGCACCCTGA	TGGCGAAGCCGTAGTTAGTT
Fdps	Farnesyl diphosphate synthase	NM_001253751.1	GGAGGTCCTAGAGTACAATGCC	AAGCCTGGAGCAGTTCTACAC
FoxO1	Forkhead box protein O1	NM_019739.2	CAATGGCTATGGTAGGATGG	TTTAAATGTAGCCTGCTCAC
Gadd45α	Growth arrest & DNA damage 45α	NM_007836.1	TCGCTACATGGATCAGTGGG	TCTCGCAGCTTCCTTCTTCA
Gil1	Glioma-associated protein-Kruppel family member 1	NM_010296.2	GAAGGAATTCGTGTGCCATT	GCAACCTTCTTGCTCACACA
Gil2	GLI-Kruppel family member 2	NM_001081125.1	ACCATGCCTACCCAACTCAG	CTGCTCCTGTGTCAGTCCAA
Gpatm	Glycerophosphate acyl transferase mitochondria	NM_008149.3	CAGATTCACAAGGGTCAACTC	AATCAAGGTACTGAAGACGG
Gpc3	Glypican 3, heparin sulfate proteoglycan	NM_016697.3	ACTGCGGTGATGATGAAGATGAA	GCATCGTCCACATCCAGATCATA
Grip1	Glutamate receptor interacting protein-1	NM_028736.2	TGAAGCCCTACGACAGGCTCTTA	GTCCAGCTTGTTGCCAGATTCA
Gstα1	Glutathione S transferase α1	NM_008181.3	CCTCTGGAGCTGGACTGTGAGCT	GCCAGGAGCCACCTGATGCA
Gyk	Glycerokinase	NM_008194.3	GTATATTCCAGTAGTGAAACCCTC	CTTCATCACAGCTTTCTTCCA
Hes1	HES1 (hairy and enhancer of split-1	NM_008235.2	CTACCCCAGCCAGTGTCAAC	ATGCCGGGAGCTATCTTTCT
Hey 1	Hairy/enhancer-of-split related with YRPW motif protein 1	XM_006530053.1	ATCTCAACAACTACGCATCCCAGC	GTGTGGGTGATGTCCGAAGG
HeyL	Hairy/enhancer-of-split related with YRPW motif protein L	NM_010423.2	TACCCAGTGCCTTTGAGAAG	AACCCCAAACTCCGATAGTC
Hhip	Hedgehog interacting protein	NM_020259.4	CCACTGACCTCCGATTGCTC	TGCAGCAGCACTTGCCAG
Hmg CoA Red	Hmg CoA reductase	NM_008255.2	TCTTTCCGTGCTGTGTTCTG	TTTTAACCCACGGAGAGGTG
HMG CoA Syn1	HMG CoA synthase 1	NM_145942.3	GGCTGCCACGCTGTACTCCC	ATTTGTGAAGGGGCGCCGGG
HMG CoA Syn2	HMG CoA synthase 2	NM_008256.4	CAGCGCCACAGGCTCATGCT	CTGCCGGGCTGTGGGGAAAG
HmgB1	High mobility group protein B1	NM_010439.4	TGGCAAAGGCTGACAAGGCTC	GGATGCTCGCCTTTGATTTTGG
Hmox1	Heme oxygenase 1	NM_010442.1	GCCACCAAGGAGGTACACAT	GCTTGTTGCGCTCTATCTCC
ID2	Inhibitor of DNA binding 2	NM_010496.3	CTCCAAGCTCAAGGAACTGG	ATTCAGATGCCTGCAAGGAC
Ihh	Indian Hedgehog	NM_010544.3	CTCTTGCCTACAAGCAGTTCA	CCGTGTTCTCCTCGTCCTT
IL12A	Interleukin 12A	NM_001159424.2	ACTCTGCGCCAGAAACCTCC	CACCCTGTTGATGGTCACGAC
Infγ	Interferon γ	NM_008337.4	TTCTTCAGCAACAGCAAGGC	ACTCCTTTTCCGCTTCCTGA
Jun-c	Ap1 transcription factor subunit	NM_010591.2	GCACCTCCGCGCCAAGAACT	AAGCCCTCCTGCTCGTCGGT
Ker 7	Keratin 7	NM_033073.3	GCAGGATGTGGTGGAAGATT	CGTGAAGGGTCTTGAGGAAG
KI-67	Marker of proliferation 67	NM_001081117.2	TCCTACCTTAAGACGGCGGA	ACTTGCTCACACTCGATGCA
5-Lox	Lipoxygenase 5	NM_009662.2	GCGGGCTGTAGCGAGAAGCA	CTCGCCCTCGCCTGTGATCC
12-Lox	Lipoxygenase 12	NM_007440.4	CGCCCACCAGCAAGGACGAC	GCGACCCAGGTGCCATGTGA
15-Lox	Lipoxygenase 15	NM_009660.3	CCCCGGAGACCAGGGATCGG	TCGCCGCCACGTTCAGGATT
Lpcat1	Lysophosphatidylcholine acyl transferase 1	NM_145376.5	CACGAGCTGCGACTGAGC	ATGAAAGCAGCGAACAGGAG
Lpcat2	Lysophosphatidylcholine acyl transferase 2	NM_173014.1	ACCTGTTTCCGATGTCCTGA	CCAGGCCGATCACATACTCT
Lpcat3	Lysophosphatidylcholine acyl transferase 3	NM_145130.2	AGCCTTAACAAGTTGGCGAC	ATGCCGGTAAAACAGAGCC
Lpcat4	Lysophosphatidylcholine acyl transferase 4	NM_207206.2	GAGTTACACCTCTCCGGCCT	GGCCAGAGGAGAAAGAGGAC
Lpin1	Lipin 1	NM_015763.4	TTCCCCTCGATTTCAACGTA	CGTCAACCTGTCTGCAGACT
Lys Ox	Lysyl oxidase	NM_010728.2	GGGCCAGAACGGCTTGTGTA	TCTGGGAAAGCGCACAGAGT
Mcd	Malonyl-CoA Decarboxylase	NM_019966.2	TTCCTGAGCAGTGGTGAGTG	GTAGCCTCGGTGCTTCTCAC
Mcp1	Monocyte chemoattractant protein 1	NM_011333.3	TCCCAATGAGTAGGCTGGAG	TCTGGACCCATTCCTTCTTG
Mmp13	Matrix metallopeptidase 13	NM-008607.2	AGCAGTTCCAAAGGCTACAACT	GGGATGCTTAGGGTTGGGGT
MPK	Muscle pyruvate kinase	NM_001253883.1	GCGTGTAGTGCCTGTACCTT	GTAGGGCCCTGAATAATAGCTG
NFkB1 p105	Nuclear factor kB (p105)	NM_008689.2	CTGACCTGAGCCTTCTGGAC	GCAGGCTATTGCTCATCACA
NFkBp65 (RelA)	Nuclear factor kB Rel A (p65)	NM_009045.4	TCTGCTTCCAGGTGACAGTG	ATCTTGAGCTCGGCAGTGTT
Nol3	Nucleolar protein 3 (apoptosis repressor with CARD domain)	NM_030152.4	CCACCGCTGAATCTGAAGTG	TGGTCTCTGGCAGTGGTTAG
Ncf2	Neutrophil cytosol factor 2/p67 phox	NM_010877.4	GCAGTGGCCTACTTCCAGAG	CTTCATGTTGGTTGCCAATG
Nrf2	Nuclear factor (erythroid-derived 2)-like 2,	NM_010902.3	GCTGTTCCCAGCCCAGAAGCC	AGCGGAGGAAGGCATGCTGC
Opn	Osteopontin	NM_001204203.1	AGCCACAAGTTTCACAGCCACAAGG	CTGAGAAATGAGCAGTTAGTATTCCTGC
Pck1	Phosphoenolpyruvate carboxykinase-1	NM_011044	ACATTGCCTGGATGAAGTTTG	GGCATTTGGATTTGTCTTCAC
Pck2	Phosphoenolpyruvate carboxykinase 2	NM_028994.2	GTCCCCAGATGAGTTCCAGA	ATACTGGCCACCACGTAAGC
Pdk4	Pyruvate dehydrogenase kinase 4	NM_013743.2	GCCTAGGTGGGCGTCAGGATGA	CCAGCTGCACCGAAGGAGTGT
Pgc1g 1b	PPARg coactivator 1β	NM_133249.2	GTGTTCGGTGAGATTGTAGAG	CAGATGTGGGATCATAGTCAG
Pgc1g 1α	PPARg coactivator 1α	BC066868.1	CTATGAAGCCTATGAGCACGA	ATAGCTGTCTCCATCATCCC
Pla2g4a	Phospholipase A2g4a	NM_008869.4	TGTTGTGGTTCTACGTGCCA	AGTGTCTCGTTCGCTTCCTG
Pparα	Peroxisome proliferator activated receptor α	NM_001113418.1	GAGAGCTCTGGAAGCTTTGG	ACTGAGGAAGGGCTGGAAG
Pparβ	Peroxisome proliferator activated receptor β	NM_011145.3	TCACAGATGACCCTTGTGCT	CTACAGGGTAGAGGAGGGGT
PPARγ1	Peroxisome proliferator activated receptor γ1	XM_017321456.1	AAGAAGCGGTGAACCACTGA	CAGCAACCATTGGGTCAGCTC
PPARγ2	Peroxisome proliferator activated receptor γ2	NM_011146.3	CAGCAAATCTCTGTTTTATGCTGT	CAGCAACCATTGGGTCAGCTC
S100A4	S100 calcium binding protein A4	NM_011311.2	TTGTGTCCACCTTCCACAAA	GCTGTCCAAGTTGCTCATCA
Scd1	Stearoyl CoA desaturase-1	NM_009127.4	TCAACTTCACCACGTTCTTCA	CTCCCGTCTCCAGTTCTCTT
Serpina1a	Alpha 1 antitrypsin	NM_009243.4	TGAAGGTGCCCATGATGACC	GGCAGAAGGAAGACAGCAGT
Sgms1	Sphingomyelin synthase 1	NM_001168525.1	GAAATGAGGCGAACGAATGT	CACCTTCTTGGGTGACCAGT
Sgms2	Sphingomyelin synthase 2	NM_028943.5	ACACGGCTGTTTTGGTGGTA	CACCAAGCCCGAGACAAGAA
Shh	Sonic hedgehog	NM_009170.3	CTGGCCAGATGTTTTCTGGT	GATGTCGGGGTTGTAATTGG
Slc25a20	Mitochondirial carnitine acyl carnitines translocase	NM_020520.3	GAGAACGGATCAAATGCTTACTG	TCACTGACACTCTTTCCCTC
smAct	Smooth muscle actin (Acta2)	NM_007392.2	AAGCCCAGCCAGTCGCTGTCA	AGCCCAGAGCCATTGTCGCA
Snail1	Snail family zinc finger 1	NM_011427.3	CCTTGTGTCTGCACGACCTGT	CACTGGTATCTCTTCACATCCG
Snca	α-Synuclein	NM_009221.2	CATGGAGTGACAACAGTGGC	CTCCACTGTCTTCTGAGCGA
Socs3	Suppressor of Cytokine Signaling 3	NM_007707.3	GGTCCCTCGCCCAGGTCCTT	GCCCAGATGTTGGCAGCCGT
Sox4	SYR (sex determining region Y)-box 4	NM_009238.2	GAACGCCTTTATGGTGTGGT	GAACGGAATCTTGTCGCTGT
Sox9	SYR (sex determining region Y)-box 9	NM_011448.4	CCACGGAACAGACTCACATCTCTC	CTGCTCAGTTCACCGATGTCCACG
Sptlc1	Serine palmitoyl transferase long chain 1	NM_009269.2	CCTCCAACCCACAACATCGT	TGCCAGGCGCTCTTCTAAAT
Sptlc2	Serine palmitoyl transferase long chain 2	NM_011479.3	ATTGGCGCCTTTGGAAGAGA	GAGCACCAGAAAGGCTCAGT
Srebp1a	Sterol regulatory element binding protein 1 A (Only)	NM_011480.3	GAGGCGGCTCTGGAACAGA	TGTCTTCGATGTCGTTCAAAACC
Srebp1c	Sterol regulatory element binding protein (1c Only)	XM_006532716.2	GGAGCCATGGATTGCACATT	CCTGTCTCACCCCCAGCATA
Taf	Tafazzin	NM_001173547.2	AGTGGTAGAGGACATCGGCT	CTTCCTTGTTGTGCACGGTG
Taz/wwrt1	WW domain containing transcription regulator (wwrt1)	NM_001168281.1	CATGGCGGAAAAAGATCCTCC	GTCGGTCACGTCATAGGACTG
Tgfβ1	Transforming growth factor β1	NM_011577.2	TTGCCCTCTACAACCAACACAA	GCTTGCGACCCACGTAGTA
Tgh/Ces3	Triacylglycerol lipase	NM_053200.2	CTCAGAGACCCACAGAGCCCTTGTC	AAGCTGTGCACGCAGCAAGAGA
Timp1	Tissue inhibitor metalloprotease 1	NM_011593.2	CCTTGCAAACTGGAGAGTGACA	AAGCAAAGTGACGGCTCTGGT
Tnfα	Tumor necrosis factor α	NM_013693.2	AGCCCCCAGTCTGTATCCTT	ACAGTCCAGGTCACTGTCCC
Vim	Vimentin	NM_011701.4	GCTTCTCTGGCACGTCTTGA	CGCAGGGCATCGTTGTTC
Yap1	Yes-associated protein1	NM_001171147.1	CGCTCTTCAATGCCGTCATG	GAGTGTCCCAGGAGAAACGG
*: Genes responsive to the western diet identified in the Qiagen gene array analysis of cell death (see Materials and Methods).
Bold: Transcipts significanty affect by the western diet. FDR < 0.05
