# Supplementary material for: Lipidomic and transcriptomic analysis of western diet-induced nonalcoholic steatohepatitis (NASH) in female Ldlr -/- mice
Source: PLoS One. 2019 Apr 3;14(4):e0214387. doi: 10.1371/journal.pone.0214387 (PMC6447358; doi:10.1371/journal.pone.0214387)
Supplement: S2 Table — (XLSX) [file pone.0214387.s007.xlsx]

## Sheet: Sheet1
S2 Table. Oxylipin standards used for LC/MS analysis1.
Compound	Precursor Ion	Product Ion	RT2	DP3	CE4
Resolvin E1	349	195	0.61	-40	-20
Resolvin E1-d4	353	197	0.62	-40	-20
6-keto PGF1α	369	245	0.62	-70	-40
6 ketoPGF1α-d4	373	167	0.63	-70	-40
8-iso PGF3α	351	307	0.63	-80	-26
Thromboxane B2	369	169	0.65	-50	-21
8-iso PGF2α	353	193	0.68	-70	-33
PGF2α-d4	357	197	0.7	-70	-33
Thromboxane B2-d4	373	173	0.7	-50	-21
PGE2	351	271	0.73	-35	-25
PGE2-d4	355	275	0.75	-35	-25
PGD2-d4	355	275	0.78	-35	-25
PGD2	351	271	0.78	-35	-25
Resolvin D1-d5	380	141	0.81	-40	-20
Resolvin D1	375	121	0.83	-40	-20
PDX	359	153	1.18	-20	-20
Leukotriene B4	335	195	1.25	-70	-21
17,18-DiHETE	335	203	1.28	-60	-22
Leukotriene B4-d4	339	197	1.31	-70	-21
CUDA	339	214	1.35	-65	-35
11,12-DiHETE	335	167	1.42	-55	-22
12,13-DiHOME	313	183	1.43	-70	-30
8,9-DiHETE	335	185	1.47	-55	-22
14,15-DiHETE	335	111	1.47	-55	-22
12,13-DiHOME-d4	317	185	1.48	-70	-30
5,6-DiHETE	335	145	1.58	-55	-22
14,15-DiHET	337	207	1.64	-65	-25
19,20-DiHDPA	361	229	1.74	-74	-24
16,17-DiHDPA	361	233	1.9	-80	-24
13,14-DiHDPA	361	193	1.96	-80	-24
10,11-DiHDPA	361	153	2.05	-80	-24
20-HETE	319	245	2.05	-65	-24
20-HETE-d6	325	281	2.09	-65	-24
7,8-DiHDPA	361	127	2.22	-80	-24
13(S)-HODE	295	195	2.37	-65	-25
9(S)-HODE	295	171	2.41	-60	-25
13(S)-HODE-d4	299	198	2.42	-65	-25
15(S)-HETE-d8	327	182	2.49	-70	-16
9(S)-HODE-d4	299	172	2.49	-60	-25
15-HETE	319	175	2.54	-70	-16
17,18-EpETE	317	215	2.61	-55	-25
12(S)-HETE-d8	327	184	2.71	-60	-21
14,15-EpETE	317	248	2.76	-45	-15
12-HETE	319	135	2.76	-60	-21
11,12-EpETE	317	195	2.81	-70	-16
5(S)-HETE-d8	327	116	2.82	-50	-20
8,9-EpETE	317	155	2.85	-75	-16
5-HETE	319	115	2.95	-50	-20
14,15-EET	319	175	3.11	-70	-16
14,15-EET-d11	330	175	3.14	-70	-16
19,20-EpDPA	343	241	3.27	-45	-20
11,12-EET	319	167	3.31	-55	-15
11,12-EET-d11	330	167	3.37	-55	-15
16,17-EpDPA	343	274	3.41	-55	-15
13,14-EpDPA	343	161	3.44	-55	-15
10,11-EpDPA	343	153	3.48	-55	-15
7,8-EpDPA	343	113	3.56	-55	-15
EPA-d5	306	262	4.13	-55	-20
DHA-d5	332	234	4.54	-55	-20
ARA-d8	311	267	4.71	-60	-18
	1Bold oxylipins are deuterated.
	2RT: Retention time
	3DP: Declustering potential
	4CE: Collision energy
